# Supplementary material for: The inclusion of mobilisation with movement to a standard exercise programme for patients with rotator cuff related pain: a randomised, placebo-controlled protocol trial
Source: BMC Musculoskelet Disord. 2020 Nov 12;21:744. doi: 10.1186/s12891-020-03765-6 (PMC7663889; doi:10.1186/s12891-020-03765-6)
Supplement: Supplementary file 1 — Additional file 1 Appendix 1. exercise programme. [file 12891_2020_3765_MOESM1_ESM.zip]

Archive with 2 entries (2 files):
- APPENDIX 1.docx
- APPENDIX 1.pdf
